# Supplementary material for: Polyphenol Diversity and Antioxidant Activity of European Cistus creticus L. (Cistaceae) Compared to Six Further, Partly Sympatric Cistus Species
Source: Plants (Basel). 2021 Mar 24;10(4):615. doi: 10.3390/plants10040615 (PMC8063833; doi:10.3390/plants10040615)
Supplement: Supplementary file 1 [file plants-10-00615-s001.zip]

Archive with 8 entries (7 files):
- supplementary plants-1150493/
- supplementary plants-1150493/FigureS1_Chromatograms.jpg
- supplementary plants-1150493/FigureS2_PCA_HP.jpg
- supplementary plants-1150493/FigureS3_MethanolWater.jpg
- supplementary plants-1150493/PictureGallery.pdf
- supplementary plants-1150493/supplementary plants-1150493.docx
- supplementary plants-1150493/TableS1.xlsx
- supplementary plants-1150493/TableS2.xlsx
