# Supplementary material for: Polyphenol Diversity and Antioxidant Activity of European Cistus creticus L. (Cistaceae) Compared to Six Further, Partly Sympatric Cistus Species
Source: Plants (Basel). 2021 Mar 24;10(4):615. doi: 10.3390/plants10040615 (PMC8063833; doi:10.3390/plants10040615)
Supplement: Supplementary file 1 [file plants-10-00615-s001.zip › supplementary plants-1150493/TableS1.xlsx]

## Sheet: Populations, mean values, s.d.
Table S1 (sheet 1): Geographical origin of natural and cultivated Cistus populations, collection details, number of plants analysed, population mean values and standard deviations of quantified main components, total phenolics and antioxidative activity.
Country	Population	n	Species	Subspecies/variety	Leg.	Det.	Collection date	Latitude	Longitude		Peaks 1+2 (punicalagin isomers 1+2; mg/g dw)	Peak 3 (punicalagin gallate isomer 1; mg/g dw)	Peak 4 (punicalagin-gallate isomer 2; mg/g dw)	Sum punicalagin derivatives (mg/g dw)	Peak 5 (M-3-O-galactoside; mg/g dw)	Peak 6 (M-3-O-glucoside; mg/g dw)	Peak 7 (M-O-xyloside; mg/g dw)	Peak 8 (M-3-O-rhamnoside; mg/g dw)	Sum myricetin-glycosides (mg/g dw)	Peak 9 (Q-3-O-rutinoside; mg/g dw)	Peak 10 (Q-3-O-galactoside; mg/g dw)	Peak 11 (Q-3-O-glucoside; mg/g dw)	Peak 12 (Q-O-xyloside or Q-3-O-arabinoside; mg/g dw)	Peak 13 (Q-3-O-rhamnoside; mg/g dw)	Sum quercetin-glycosides (mg/g dw)	Total phenolics (mg cae/g dw)	DPPH (mg te/g dw)
AL	1	9	C. creticus	ssp. creticus	J. Novak	J. Novak/B. Lukas	2016-10	40°09'32.0"N	19°21'59.3"E	mean	4.77582	1.43243	1.4831	7.69134	3.62618	0.587759	0.850772	12.5822	17.6469	0.502528	0.575206	0.0289805	0.205444	1.55729	2.86945	96.5633	289.614
										s.d.	4.54258	1.43682	1.4787	7.02663	1.75343	0.187112	0.578832	4.55048	4.00636	0.227586	0.246875	0.0575115	0.16824	0.680362	0.943917	66.6353	161.65
AL	2	16	C. creticus	ssp.eriocephalus (= C. incanus auct.)	J. Novak	J. Novak/B. Lukas	2016-10	40°33'43.4"N	19°47'40.9"E	mean	0.817603	0.124098	0.143796	1.0855	1.45279	0.279188	0.33104	8.63215	10.6952	0.268531	0.213117	0.00823236	0.0326987	1.21667	1.73925	72.872	243.797
										s.d.	1.52094	0.496392	0.575185	2.48781	0.707143	0.20723	0.235111	2.85318	3.39012	0.0903082	0.125282	0.0329294	0.0721447	0.453186	0.577404	21.4023	79.623
AL	3	9	C. creticus	ssp.eriocephalus (= C. incanus auct.)	J. Novak	J. Novak/B. Lukas	2016-10	40°38'07.4"N	19°47'22.2"E	mean	6.64787	1.30474	1.24489	9.1975	1.51088	0.320922	0.584135	10.8565	13.2725	0.389846	0.252905	0.0145427	0.11973	1.51871	2.29573	65.1782	207.204
										s.d.	7.76904	1.96214	1.99365	11.5029	0.503178	0.128641	0.35259	2.93273	3.38896	0.210639	0.0824089	0.043628	0.0992235	0.385298	0.524669	22.8618	48.592
AL	4	7	C. creticus	ssp.eriocephalus (= C. incanus auct.)	J. Novak	J. Novak/B. Lukas	2016-10	40°38'56.8"N	19°40'14.9"E	mean	0	0	0	0	1.59335	0.167375	0.526547	7.23803	9.5253	0.289948	0.287616	0	0.117825	1.02608	1.72147	89.6381	247.124
										s.d.	0	0	0	0	0.601835	0.125263	0.350443	1.62843	1.98934	0.0614474	0.0986606	0	0.0932968	0.259245	0.366222	16.3265	46.1711
CY	1	10	C. creticus L.	var. creticus	C. Schmiderer	C. Schmiderer/B. Lukas	2017-04	34°40'47.0''N	32°53'17.0''E	mean	14.863	5.20924	4.79357	24.8658	3.24947	0.479676	1.98054	7.78788	13.4976	0.569802	0.696527	0.10547	0.601084	1.34695	3.31983	73.8639	185.855
										s.d.	5.07813	1.75048	1.52199	8.02917	1.95452	0.373785	1.34667	2.21466	4.6359	0.277562	0.51128	0.161908	0.637173	0.733184	2.06103	14.0355	33.4177
CY	2	9	C. creticus L.	var. creticus	C. Schmiderer	C. Schmiderer/B. Lukas	2017-04	34°40'04.1''N	32°37'31.0''E	mean	17.5636	4.58448	4.93113	27.0792	1.91532	0.131274	0.590334	4.76445	7.40138	0.487141	0.385045	0	0.174858	0.756265	1.80331	66.3384	186.701
										s.d.	7.42982	3.07547	2.50635	12.2638	0.631044	0.101629	0.327857	0.953003	1.04096	0.229819	0.135575	0	0.0890944	0.289315	0.437101	17.0613	52.6121
CY	3	10	C. creticus L.	var. tauricus (Presl.) Dunal	C. Schmiderer	C. Schmiderer/B. Lukas	2017-04	34°53'42.3''N	32°22'51.5''E	mean	14.7555	3.19522	2.91979	20.8705	2.08412	0.177247	0.954066	5.62404	8.83947	0.75331	0.469341	0.0268132	0.312463	1.04108	2.60301	65.4394	181.407
										s.d.	6.00364	2.07536	2.30561	9.69277	0.715317	0.108963	0.561436	0.711559	1.65333	0.294392	0.143112	0.0566579	0.166654	0.182875	0.536843	17.1665	48.8224
CY	4	8	C. creticus L.	var. tauricus (Presl.) Dunal	C. Schmiderer	C. Schmiderer/B. Lukas	2017-04	34°59'41.9''N	32°24'15.3''E	mean	16.1282	3.27903	2.74004	22.1473	1.89491	0.175863	0.381232	7.01219	9.46419	0.647859	0.346345	0.0163314	0.11164	1.08707	2.20925	68.0188	131.184
										s.d.	10.3274	3.35633	3.9114	16.6269	1.01884	0.155829	0.261802	2.22721	3.24068	0.390194	0.267399	0.046192	0.127332	0.555387	1.19704	46.7938	34.5101
CY	5	8	C. creticus L.	var. creticus	C. Schmiderer	C. Schmiderer/B. Lukas	2017-04	35°01'50.5''N	32°28'03.8''E	mean	15.0296	3.34976	3.91645	22.2958	1.55016	0.206634	0.909261	4.96403	7.63008	0.401467	0.274289	0.0178537	0.247062	0.771517	1.71219	78.5885	215.384
										s.d.	11.2548	2.43677	2.23143	15.7587	1.10764	0.150145	0.461361	1.36349	1.90634	0.258334	0.248959	0.0504979	0.147443	0.177691	0.678346	24.5421	70.5217
CY	7	9	C. creticus L.	var. tauricus (Presl.) Dunal	C. Schmiderer	C. Schmiderer/B. Lukas	2017-04	34°56'17.8''N	32°27'16.5''E	mean	13.8241	3.04595	3.32145	20.1915	1.83185	0.156733	0.331212	7.72345	10.0432	0.629218	0.408933	0.040124	0.103011	1.28154	2.46282	73.7652	144.985
										s.d.	14.1089	4.50601	4.98998	23.4401	1.38455	0.0978495	0.271315	1.51529	2.61601	0.66258	0.286043	0.0835436	0.130964	0.644284	1.31836	20.6821	46.5711
CY	8	10	C. creticus L.	var. tauricus (Presl.) Dunal	C. Schmiderer	C. Schmiderer/B. Lukas	2017-04	34°57'30.7''N	32°28'50.3''E	mean	22.3947	5.54369	5.93838	33.8768	1.11659	0.0833106	0.447031	6.35206	7.99899	0.367346	0.187119	0	0.109549	0.980432	1.64445	77.9278	211.678
										s.d.	12.7024	3.74542	3.94304	19.527	0.598452	0.08813	0.298392	1.2634	1.37235	0.14399	0.195724	0	0.0977202	0.238909	0.521689	21.5213	68.4228
CY	9	4	C. creticus L.	var. tauricus (Presl.) Dunal	C. Schmiderer	C. Schmiderer/B. Lukas	2017-04	34°47'55.4''N	32°30'35.0''E	mean	4.36403	1.27131	1.5221	7.15744	3.478	0.529257	1.42278	10.7895	16.2196	0.676973	1.0684	0.140121	0.690379	2.61034	5.18621	81.7378	223.898
										s.d.	7.68368	2.54262	3.04421	13.2544	2.63667	0.425478	0.924224	4.75548	8.33464	0.5024	1.03384	0.188632	0.6215	1.3214	3.53234	13.1281	29.756
CY	10	10	C. creticus L.	var. tauricus (Presl.) Dunal	C. Schmiderer	C. Schmiderer/B. Lukas	2017-04	34°47'33.2''N	32°32'51.9''E	mean	14.3513	1.99069	1.56766	17.9096	2.2471	0.274928	1.10408	8.4972	12.1233	0.662511	0.508812	0.0170469	0.314178	1.35758	2.86013	71.6756	158.581
										s.d.	8.75664	2.51206	2.627	13.5302	1.03792	0.175853	0.79742	0.933812	2.38662	0.312187	0.33052	0.0539071	0.250257	0.461189	1.20154	22.7903	46.2514
CY	11	8	C. creticus L.	var. creticus	C. Schmiderer	C. Schmiderer/B. Lukas	2017-04	34°43'29.1''N	32°36'40.7''E	mean	35.9598	9.97199	9.54588	55.4777	4.33789	0.366301	1.12918	7.53509	13.3685	0.984584	0.743071	0.0319074	0.336095	1.01437	3.11003	64.1511	145.947
										s.d.	31.7633	12.2176	11.1472	53.5145	0.980355	0.161366	0.694599	4.01856	5.45854	0.309971	0.235032	0.0590896	0.188119	0.650357	1.14482	15.4888	60.4931
CY	12	1	C. creticus L.	var. tauricus (Presl.) Dunal	C. Schmiderer	C. Schmiderer/B. Lukas	2017-04	34°44'20.1''N	32°38'52.3''E	mean	4.66856	0	0	4.66856	3.55821	0.268658	0.971681	13.5874	18.3859	0.563943	0.733011	0	0.32274	2.61505	4.23474	62.1813	123.647
										s.d.
CY	13	7	C. creticus L.	var. creticus	C. Schmiderer	C. Schmiderer/B. Lukas	2017-04	-	-	mean	3.22179	1.32446	1.40809	5.95434	1.98129	0.220642	1.9653	11.7428	15.91	0.650529	0.535566	0.0711612	0.87379	1.79279	3.92384	54.6309	162.303
										s.d.	5.67294	2.35579	2.54525	10.5671	0.517497	0.1442	0.885507	3.42997	4.45759	0.141236	0.229844	0.138729	0.553217	0.787255	1.71106	11.711	45.8889
CY	14	10	C. creticus L.	var. creticus	C. Schmiderer	C. Schmiderer/B. Lukas	2017-04	34°50'08.3''N	32°54'27.0''E	mean	4.39444	1.23731	1.19882	6.83057	3.24914	0.441382	1.95454	9.39183	15.0369	0.64982	0.738127	0.0634817	0.765135	1.63179	3.84836	79.0769	245.245
										s.d.	6.32398	2.27337	2.3301	10.7663	1.59882	0.201265	0.842417	4.04502	4.71569	0.236644	0.318524	0.084203	0.332946	0.728531	0.887355	20.3528	87.5201
CY	15	11	C. creticus L.	var. creticus	C. Schmiderer	C. Schmiderer/B. Lukas	2017-04	34°54'00.9''N	32°59'05.7''E	mean	16.169	4.80385	5.26044	26.2333	3.02111	0.342988	2.07645	8.93915	14.3797	1.01617	0.748411	0.0854303	0.816581	1.49973	4.16633	73.1446	188.594
										s.d.	19.7833	5.74934	6.06465	31.438	1.25925	0.066353	0.935511	2.28382	2.8629	0.594617	0.310691	0.0841863	0.302843	0.467779	0.95601	20.9922	41.4767
CY	16	9	C. creticus L.	var. creticus	C. Schmiderer	C. Schmiderer/B. Lukas	2017-04	34°48'09.0''N	33°00'08.4''E	mean	5.3239	1.84099	1.77307	8.93796	2.47264	0.35367	1.83964	8.58704	13.253	0.564325	0.589326	0.0603616	0.641666	1.55643	3.41211	57.3291	181.909
										s.d.	4.48632	2.36375	2.21845	8.88577	0.896246	0.1158	0.627558	1.32036	2.14927	0.206643	0.254935	0.0910574	0.224277	0.41079	0.803799	18.9512	50.1187
CY	17	10	C. creticus L.	var. creticus	C. Schmiderer	C. Schmiderer/B. Lukas	2017-04	34°44'34.9''N	33°00'41.6''E	mean	25.0335	7.0353	6.86365	38.9325	2.50949	0.228505	1.06509	6.8949	10.698	0.674381	0.623129	0.0285599	0.466172	1.47475	3.26699	61.6882	167.474
										s.d.	13.0292	5.58322	5.49552	23.2961	0.796511	0.143703	0.49307	1.38565	2.21868	0.232151	0.184602	0.0605438	0.282833	0.469402	1.03261	12.815	43.2392
CY	18	8	C. creticus L.	var. creticus	C. Schmiderer	C. Schmiderer/B. Lukas	2017-04	34°42'26.3''N	32°53'31.1''E	mean	14.9204	4.82918	5.19414	24.9437	4.07635	0.531006	1.84329	8.81498	15.2656	0.92976	0.95803	0.151932	0.636399	1.41485	4.09097	60.3952	167.129
										s.d.	8.95375	3.68599	4.45416	16.5257	1.8071	0.191827	0.960055	1.24117	3.03828	0.410912	0.438207	0.0951985	0.320472	0.418583	1.09278	27.7322	63.9335
CY	19	11	C. creticus L.	var. creticus	C. Schmiderer	C. Schmiderer/B. Lukas	2017-04	34°49'57.5''N	32°51'01.5''E	mean	10.4042	3.09699	3.3193	16.8205	2.31669	0.225124	1.18032	8.91374	12.6359	0.73761	0.552171	0.0126899	0.443191	1.48363	3.22929	68.7518	193.061
										s.d.	13.1182	4.79486	5.453	23.1817	0.581772	0.10158	0.399222	2.4156	2.72977	0.189672	0.175893	0.0420877	0.132212	0.626967	0.731982	36.2803	84.5384
CY	20	10	C. creticus L.	var. creticus	C. Schmiderer	C. Schmiderer/B. Lukas	2017-04	34°46'46.2''N	32°54'56.7''E	mean	6.45376	1.80977	2.08267	10.3462	2.55278	0.260164	0.869099	7.99715	11.6792	0.546225	0.814483	0.0856763	0.4441	1.57282	3.4633	98.1039	183.251
										s.d.	4.92647	2.52954	3.02774	9.83067	1.09946	0.165758	0.525862	1.69509	2.69824	0.222988	0.573901	0.20036	0.310814	0.677727	1.68344	72.9987	49.4679
CY	21	7	C. creticus L.	var. creticus	C. Schmiderer	C. Schmiderer/B. Lukas	2017-04	34°45'02.7''N	33°04'55.8''E	mean	10.6278	2.09891	2.45878	15.1854	3.72237	0.384357	1.25711	9.96648	15.3303	0.820053	0.795669	0.0957489	0.454146	1.6334	3.79902	64.1987	191.656
										s.d.	6.34674	2.42763	2.32984	10.1385	2.11585	0.168834	0.606279	2.28354	3.85958	0.433189	0.407464	0.133426	0.271333	0.274318	1.08192	36.9033	81.0653
CY	22	10	C. creticus L.	var. creticus	C. Schmiderer	C. Schmiderer/B. Lukas	2017-04	34°49'42.2''N	33°06'39.9''E	mean	13.8637	4.03705	5.05257	22.9534	2.31144	0.317414	1.43849	7.04268	11.11	0.647788	0.480661	0.0580952	0.45349	1.18155	2.82158	57.8924	113.452
										s.d.	9.71205	4.8313	5.55945	19.2201	0.726634	0.188909	0.896432	1.60346	2.47522	0.308029	0.163721	0.0767813	0.297317	0.36566	0.778181	20.2239	51.8507
CY	23	10	C. creticus L.	var. creticus	C. Schmiderer	C. Schmiderer/B. Lukas	2017-04	34°47'35.0''N	33°13'35.4''E	mean	11.4415	2.37267	3.34995	17.1641	3.02784	0.417726	1.64089	9.34944	14.4359	0.807778	0.579456	0.0766925	0.484611	1.30976	3.2583	84.8222	153.01
										s.d.	6.67718	2.37131	2.32296	11.0359	1.57879	0.198881	0.857846	2.52577	3.89166	0.420148	0.346912	0.105336	0.229295	0.411127	1.12499	37.1272	74.4862
CY	25	9	C. creticus L.	var. creticus	C. Schmiderer	C. Schmiderer/B. Lukas	2017-04	35°02'36.9''N	33°04'55.6''E	mean	39.0962	8.86954	9.86368	57.8294	2.01421	0.185004	0.978437	5.76335	8.941	0.669258	0.519139	0.0533503	0.439652	0.998037	2.67944	56.1745	179.287
										s.d.	9.81871	3.15903	3.79929	15.6543	0.45026	0.0842681	0.566908	0.763485	0.685287	0.270945	0.18191	0.0814476	0.189632	0.219742	0.49651	16.1671	46.8498
CY	26	5	C. creticus L.	var. creticus	C. Schmiderer	C. Schmiderer/B. Lukas	2017-04	35°02'38.9''N	33°09'37.2''E	mean	28.2593	10.2921	11.7204	50.2718	3.35417	0.402756	2.02407	12.6261	18.4071	0.964116	0.759105	0.0937062	0.686731	1.94378	4.44744	47.5107	162.477
										s.d.	11.2872	5.59963	5.9571	21.0711	1.00086	0.254651	0.950375	1.31089	1.58339	0.280236	0.308223	0.129298	0.349961	0.291699	1.02971	21.6161	62.23
CY	27	10	C. creticus L.	var. creticus	C. Schmiderer	C. Schmiderer/B. Lukas	2017-04	35°00'38.7''N	33°15'52.7''E	mean	14.1786	3.91905	4.47927	22.5769	2.87025	0.451811	1.92548	7.7688	13.0163	0.761765	0.803097	0.186208	0.842988	1.52871	4.12277	48.2722	195.1
										s.d.	7.16902	3.10225	3.0924	12.95	0.91739	0.141401	0.687385	0.755494	1.53553	0.126185	0.470588	0.13113	0.350824	0.341657	1.11876	21.5721	48.7543
CY	28	2	C. creticus L.	var. creticus	C. Schmiderer	C. Schmiderer/B. Lukas	2017-04	34°44'32.5''N	33°20'45.2''E	mean	8.65686	1.8946	2.10619	12.6576	3.36265	0.586145	2.22134	9.64924	15.8194	0.423307	0.489066	0.174845	0.531422	1.35675	2.97539	39.655	121.274
										s.d.	0.568215	0.29281	0.528187	1.38921	0.517828	0.0596882	0.297367	0.645296	1.52018	0.0457617	0.0625841	0.00753511	0.0680946	0.0417487	0.225724	12.244	3.17147
CY	29	10	C. creticus L.	var. creticus	C. Schmiderer	C. Schmiderer/B. Lukas	2017-04	34°48'42.0''N	33°19'03.1''E	mean	30.6699	6.44748	6.64917	43.7666	3.27916	0.546323	0.938517	11.2923	16.0563	0.667084	0.748715	0.127585	0.39825	1.84637	3.78801	44.3203	133.659
										s.d.	22.0174	5.53551	4.79591	32.0352	2.2934	0.511143	0.564771	2.90828	4.6435	0.262695	0.472833	0.115702	0.212145	0.609923	1.23829	38.3013	97.6692
CY	30	9	C. creticus L.	var. creticus	C. Schmiderer	C. Schmiderer/B. Lukas	2017-04	34°50'59.3''N	33°19'37.3''E	mean	10.3337	2.27292	2.33237	14.9389	3.78183	0.623151	2.47058	12.1827	19.0583	0.821271	1.04861	0.223313	0.944678	2.24628	5.28415	19.8122	68.6596
										s.d.	7.75147	2.2682	1.62011	10.859	1.88024	0.233089	1.11168	4.08129	6.49992	0.462425	0.833243	0.210273	0.574446	1.15646	3.03608	12.0788	32.0965
IT	4	15	C. incanus L.	ssp. incanus (= C. villosus auct.)	J. Novak	J. Novak/B. Lukas	2017-05	43°24'23.0"N	10°29'33"E	mean	20.9927	4.65721	3.92838	29.5783	3.0556	0.160825	0.643203	5.78887	9.6485	0.878117	0.654076	0.00877075	0.19144	1.16215	2.89455	69.6058	204.315
										s.d.	16.5108	5.01969	3.67598	24.7937	1.41749	0.146196	0.328154	1.74964	2.33859	0.30335	0.307422	0.033969	0.156007	0.489049	0.825894	41.5696	77.659
IT	1	12	C. incanus L.	ssp. incanus (= C. villosus auct.)	C. Schmiderer	C. Schmiderer/B. Lukas	2018-04	43°09'39.05"N	13°11'39.15"E	mean	25.9362	5.88711	6.1056	37.9289	3.41127	0.269398	1.15295	8.40131	13.2349	1.43211	0.915912	0.0596095	0.500723	1.5747	4.48306	84.5343	166.337
										s.d.	17.548	5.7338	5.79425	27.3427	1.52774	0.192295	0.630955	3.06937	4.73872	0.568944	0.402236	0.0967588	0.27235	0.689442	1.755	13.6907	38.5774
IT	2	13	C. incanus L.	ssp. incanus (= C. villosus auct.)	C. Schmiderer	C. Schmiderer/B. Lukas	2018-04	43°10'10.70"N	13°06'37.30"E	mean	30.9147	9.08581	9.61407	49.6146	5.03037	0.312466	1.90969	7.4362	14.6887	2.60855	1.76084	0.114655	1.01468	2.10689	7.60562	82.8561	193.974
										s.d.	17.0207	5.23242	5.30267	26.4303	2.06981	0.173379	0.817615	2.86026	3.90213	0.711117	0.698867	0.105636	0.364537	0.966682	1.68572	14.6049	39.7455
IT	3	12	C. incanus L.	ssp. incanus (= C. villosus auct.)	C. Schmiderer	C. Schmiderer/B. Lukas	2018-04	41°54'47.99"N	15°19'44.29"E	mean	4.37602	0	0	4.37602	5.04297	0.429659	1.38767	10.2932	17.1535	2.11593	0.952239	0.0491832	0.434691	1.64284	5.19488	82.5184	192.417
										s.d.	3.57694	0	0	3.57694	2.20148	0.233154	0.783645	2.77335	4.5429	1.13122	0.510432	0.074482	0.340128	0.760249	2.12168	19.454	48.6369
IT	6	12	C. incanus L.	ssp. incanus (= C. villosus auct.)	C. Schmiderer	C. Schmiderer/B. Lukas	2018-04	41°41'47.54"N	16°01'00.40"E	mean	8.63786	2.00811	2.08055	12.7265	4.70146	0.556092	2.44519	12.3453	20.048	1.93868	1.02089	0.108095	0.950937	2.43934	6.45795	74.7956	174.428
										s.d.	4.69743	2.2422	1.917	8.73198	2.40162	0.258202	1.31623	3.59491	6.62489	0.842523	0.67616	0.107148	0.758096	0.9458	2.78754	8.18352	24.3989
IT	7	12	C. incanus L.	ssp. creticus (L.) Heywood	C. Schmiderer	C. Schmiderer/B. Lukas	2018-04	40°38'45.07"N	17°18'57.08"E	mean	49.4521	13.4998	13.9907	76.9426	4.7627	0.52415	1.19904	11.8545	18.3404	2.10659	0.806929	0.0643722	0.403695	1.48107	4.86265	89.9263	215.932
										s.d.	25.0951	10.0531	10.2823	41.6213	2.19323	0.241572	0.576933	4.16217	4.59145	0.881308	0.368396	0.08027	0.159716	0.845226	1.55	15.2994	40.5924
IT	10	12	C. incanus L.	ssp. incanus (= C. villosus auct.)	C. Schmiderer	C. Schmiderer/B. Lukas	2018-04	40°30'59.28"N	17° 08'02.14"E	mean	7.98147	1.80684	2.43243	12.2207	4.18979	0.31248	0.991926	9.44389	14.9381	1.68246	0.866308	0.0338418	0.32306	1.6736	4.57927	76.1436	184.441
										s.d.	6.62333	1.86532	1.85181	9.79875	1.65221	0.117436	0.502576	2.253	2.5368	1.22164	0.396554	0.117232	0.165134	0.446349	1.53253	6.12801	8.91225
IT	11	12	C. incanus L.	ssp. incanus (= C. villosus auct.)	C. Schmiderer	C. Schmiderer/B. Lukas	2018-04	40°41'35.66"N	14°44'45.51"E	mean	24.7676	6.22118	5.99576	36.9846	2.02835	0.115961	0.451384	7.21711	9.8128	0.743362	0.3504	0	0.11789	0.935215	2.14687	69.2412	183.008
										s.d.	22.5697	5.44372	5.3007	32.848	0.831115	0.11196	0.191037	2.57721	3.32072	0.305186	0.171393	0	0.0929267	0.467217	0.847446	8.32384	21.5185
IT	12	6	C. incanus L.	ssp. incanus (= C. villosus auct.)	C. Schmiderer	C. Schmiderer/B. Lukas	2018-04	40°43'29.50"N	14°36'21.52"E	mean	21.2856	3.90594	4.32924	29.5208	2.39268	0.282927	0.87745	7.6134	11.1665	1.09597	0.649884	0.0464687	0.335381	1.14295	3.27065	56.4097	134.113
										s.d.	21.2294	4.41489	3.96835	28.6322	1.30867	0.318608	0.605799	4.12314	5.71274	0.504848	0.66411	0.0727801	0.301604	0.384479	1.50977	12.5514	37.769
IT	13	12	C. incanus L.	ssp. incanus (= C. villosus auct.)	C. Schmiderer	C. Schmiderer/B. Lukas	2018-04	41°41'00.74"N	12°22'47.52"E	mean	10.1054	1.80123	1.52399	13.4306	5.14073	0.313829	1.27086	8.45003	15.1754	1.59989	0.970808	0	0.408945	1.13162	4.11127	62.8769	96.6797
										s.d.	5.76591	1.52532	1.39114	8.25639	2.00268	0.123833	0.692842	2.17624	4.15504	0.711276	0.487316	0	0.236309	0.533244	1.60137	13.2624	22.476
IT	14	12	C. incanus L.	ssp. incanus (= C. villosus auct.)	C. Schmiderer	C. Schmiderer/B. Lukas	2018-04	42°23'11.97"N	11°12'13.09"E	mean	21.606	1.59139	1.68356	24.881	3.23838	0.438358	1.1643	6.87434	11.7154	1.0633	0.644634	0.0328153	0.317849	1.17767	3.23627	41.0351	77.4772
										s.d.	27.1205	1.68892	1.61395	26.8717	1.31423	0.297108	0.477779	2.86744	3.32912	0.576527	0.255885	0.0594013	0.159113	0.544864	1.20227	13.0877	34.0834
HR	1	12	C. incanus L.	ssp. incanus	C. Schmiderer	C. Schmiderer/B. Lukas	2018-04	45°03'54.15"N	13°41'12.98"E	mean	21.1502	6.75494	7.31461	35.2198	2.58285	0.241528	0.802541	6.69306	10.32	0.912033	0.578165	0.0120465	0.294972	0.952263	2.74948	60.8132	149.66
										s.d.	13.5691	4.77495	4.16203	21.9007	1.07555	0.132119	0.373925	1.63636	2.69575	0.309783	0.316667	0.0417301	0.188895	0.310131	0.926138	11.4088	28.0074
HR	3	3	C. incanus L.	ssp. incanus	C. Schmiderer	C. Schmiderer/B. Lukas	2018-04	45°11'49.40"N	13°35'06.69"E	mean	9.46631	0.555892	0.668964	10.6912	2.64462	0.239624	0.905927	5.26692	9.05709	1.411	0.537188	0	0.315548	0.788917	3.05265	66.5243	139.401
										s.d.	3.4789	0.962833	1.15868	3.91924	0.381429	0.0528671	0.183458	1.84503	1.41875	0.228731	0.0387825	0	0.0460971	0.393872	0.593132	9.9847	26.7827
HR	5	12	C. incanus L.	ssp. creticus (L.) Heywood	C. Schmiderer	C. Schmiderer/B. Lukas	2018-04	45° 1'46.33"N	13°46'34.89"E	mean	21.2871	6.73461	7.67946	35.7011	2.75141	0.288319	0.836745	8.15877	12.0352	1.07105	0.605807	0.0295571	0.350069	1.07742	3.1339	79.2812	166.881
										s.d.	14.0518	4.10622	4.75107	21.4016	1.05911	0.124188	0.377313	2.48431	3.18982	0.467001	0.251069	0.0703389	0.231702	0.391724	0.937707	13.3493	31.1943
HR	8	12	C. incanus L.	ssp. incanus	C. Schmiderer	C. Schmiderer/B. Lukas	2018-04	44°59'44.79"N	13°46'22.51"E	mean	13.0689	4.55965	5.33593	22.9645	3.16235	0.389074	0.811619	6.19448	10.5575	0.98256	0.724334	0.0475562	0.359442	0.794741	2.90863	71.2566	203.914
										s.d.	6.5072	3.33797	2.77809	12.2528	1.83108	0.298009	0.373442	2.8369	4.7019	0.3839	0.444568	0.0710904	0.241375	0.359622	1.25797	10.7648	23.3527
HR	9	12	C. incanus L.	ssp. incanus	C. Schmiderer	C. Schmiderer/B. Lukas	2018-04	44°53'12.01"N	13°50'09.23"E	mean	16.4702	5.34877	5.95234	27.7713	1.70193	0.152991	0.400063	5.47927	7.73426	0.659363	0.38774	0	0.143704	0.778819	1.96963	63.1877	181.551
										s.d.	7.24906	3.06203	3.37777	12.28	0.52928	0.131546	0.143716	1.63352	1.60854	0.302627	0.169067	0	0.120639	0.335598	0.758762	13.2331	37.6402
HR	10	12	C. incanus L.	ssp. incanus	C. Schmiderer	C. Schmiderer/B. Lukas	2018-04	44°53'40.49"N	13°58'26.87"E	mean	26.9722	0.527973	0.562624	28.0628	2.27926	0.295169	0.514392	6.88217	9.971	1.02155	0.534216	0.0265165	0.199407	1.05397	2.83566	68.1293	182.161
										s.d.	10.6698	1.3203	1.43375	11.7613	0.918315	0.115435	0.237746	1.59773	2.44901	0.354301	0.222864	0.0623284	0.124495	0.458978	0.896361	18.3234	49.673
HR	11	12	C. incanus L.	ssp. incanus	C. Schmiderer	C. Schmiderer/B. Lukas	2018-04	44°59'37.02"N	14°01'58.46"E	mean	17.3871	5.35683	6.31927	29.0632	1.73407	0.107908	0.493124	5.64055	7.97566	0.916028	0.435164	0	0.226449	0.78356	2.3612	54.8565	161.433
										s.d.	6.59488	3.43013	4.26047	13.7016	0.734799	0.0967652	0.385185	1.09725	2.12613	0.42745	0.254165	0	0.198771	0.227871	1.02045	9.14164	27.0104
HR	12	12	C. incanus L.	ssp. incanus	C. Schmiderer	C. Schmiderer/B. Lukas	2018-04	44°47'45.17"N	14°23'45.42"E	mean	10.1384	3.65537	4.57159	18.3653	1.61697	0.0392847	0.375891	4.63021	6.66236	0.752718	0.460967	0	0.165462	0.829091	2.20824	54.0009	144.658
										s.d.	3.52672	2.05984	2.13655	6.98561	0.892835	0.0711745	0.243565	1.53195	2.42983	0.332975	0.291234	0	0.142863	0.29033	0.975238	10.0721	22.2902
HR	13	12	C. incanus L.	ssp. creticus (L.) Heywood	C. Schmiderer	C. Schmiderer/B. Lukas	2018-04	43°30'33.37"N	16°24'15.63"E	mean	11.9446	2.26138	3.04473	17.2507	1.81561	0.218603	0.531083	6.82447	9.38977	0.833167	0.380658	0	0.154329	1.19131	2.55946	49.5264	120.245
										s.d.	9.72905	2.40989	3.13061	14.0676	0.808047	0.225151	0.344032	1.93373	2.42567	0.448023	0.160505	0	0.117701	0.471638	0.745	14.6453	38.3371
HR	14	12	C. incanus L.	ssp. incanus	C. Schmiderer	C. Schmiderer/B. Lukas	2018-04	43°28'36.54"N	16°34'45.15"E	mean	14.0738	3.9978	6.17168	24.2433	2.3397	0.257982	0.811683	7.37535	10.7847	0.973305	0.553802	0.0225815	0.241465	1.18957	2.98073	54.6187	115.249
										s.d.	12.9225	4.51505	7.3162	20.283	1.29977	0.346192	0.413783	2.11051	2.83811	0.45255	0.37013	0.0528101	0.173565	0.307947	1.0511	9.27612	28.5004
HR	16	4	C. incanus L.	ssp. creticus (L.) Heywood	C. Schmiderer	C. Schmiderer/B. Lukas	2018-04	43°27'47.85"N	16°40'12.63"E	mean	15.5481	2.72367	3.15908	21.4309	1.58898	0.291216	0.480171	7.5791	9.93946	0.620958	0.26488	0	0.119496	1.05336	2.05869	45.1421	96.6675
										s.d.	6.52562	1.94966	2.24115	10.585	0.458267	0.0308309	0.0558774	1.50811	1.7205	0.134619	0.0990142	0	0.0805352	0.223485	0.296983	12.9555	17.46
HR	17	11	C. incanus L.	ssp. incanus	C. Schmiderer	C. Schmiderer/B. Lukas	2018-04	43°25'08.49"N	16°43'30.69"E	mean	8.61701	2.23981	2.58668	13.4435	3.6158	0.335705	1.01283	8.14396	13.1083	1.25381	0.753371	0.0247687	0.334093	1.38721	3.75326	66.3644	166.285
										s.d.	6.95107	2.30947	2.56854	11.6987	2.24687	0.234078	0.816151	3.88667	5.66176	0.872006	0.454478	0.0553224	0.259316	0.597415	1.71183	9.98835	31.7082
HR	19	12	C. incanus L.	ssp. creticus (L.) Heywood	C. Schmiderer	C. Schmiderer/B. Lukas	2018-04	43°10'52.35"N	17°10'23.73"E	mean	12.1401	3.94003	4.76666	20.8468	2.03872	0.285607	0.716126	10.4619	13.5024	0.625632	0.45281	0.0180606	0.233638	1.76132	3.09146	64.3387	170.441
										s.d.	9.44788	3.72133	4.31934	17.2534	0.843902	0.209118	0.295545	2.4786	3.20137	0.268155	0.196658	0.0625639	0.104001	0.451965	0.81964	9.26639	27.5344
HR	21	12	C. incanus L.	ssp. creticus (L.) Heywood	C. Schmiderer	C. Schmiderer/B. Lukas	2018-04	43°17'26.79"N	16°51'30.33"E	mean	14.0152	3.45643	3.93429	21.4059	2.48498	0.294216	0.638362	7.59205	11.0096	0.692935	0.43189	0	0.189562	1.07413	2.38852	84.3988	214.713
										s.d.	5.85958	1.79307	1.57933	8.75135	0.742599	0.124954	0.254837	1.20996	1.71003	0.31117	0.125842	0	0.0895856	0.21513	0.554877	13.6148	21.8321
HR	23	12	C. incanus L.	ssp. incanus	C. Schmiderer	C. Schmiderer/B. Lukas	2018-04	43°15'50.25"N	16°36'51.44"E	mean	3.83472	0.292225	0.499495	4.62644	2.09396	0.173366	0.988864	4.62032	7.87651	0.611284	0.457348	0	0.189731	0.848203	2.10657	53.1227	123.363
										s.d.	3.63726	0.683719	0.916633	4.84438	0.562316	0.114385	1.32677	1.598	1.59382	0.234647	0.218683	0	0.129027	0.244269	0.649802	9.62286	25.6988
HR	24	12	C. incanus L.	ssp. creticus (L.) Heywood	C. Schmiderer	C. Schmiderer/B. Lukas	2018-04	43°19'54.00"N	16°31'04.11"E	mean	6.70871	1.07732	1.96777	9.7538	4.16478	0.499565	0.995257	12.3686	18.0282	1.37464	0.77179	0.0635017	0.365695	1.62708	4.2027	80.0839	176.016
										s.d.	4.69687	2.06893	2.32567	8.60823	1.36033	0.179865	0.424547	3.80475	4.92263	0.465964	0.294333	0.0790198	0.155692	0.75452	1.43858	10.9688	27.5369
ES	1	10	C. creticus L.		J. Gómez Navarro, A. Valdés Franzi	J. Gómez Navarro, A. Valdés Franzi	2018-04	39°12’09’’N	01°18’40’’W	mean	2.54253	0.916194	1.26755	4.72628	0.684541	0.285785	0.572708	9.97406	11.5171	0.687398	0.35248	0.0204185	0.296025	3.73448	5.0908	57.638	160.951
										s.d.	3.99097	1.48626	1.72669	7.01985	0.202306	0.10572	0.224774	1.65667	1.87901	0.249018	0.0907127	0.0645689	0.07125	0.520636	0.713101	13.3875	22.4548
ES	3	10	C. creticus L.		J. Gómez Navarro, A. Valdés Franzi	J. Gómez Navarro, A. Valdés Franzi	2018-04	39°10’39’’N	01°13’10’’W	mean	31.0202	9.48132	11.6445	52.146	1.42597	0.531011	1.02311	7.62887	10.609	1.31666	0.666182	0.187184	0.7102	3.00936	5.88959	102.27	190.392
										s.d.	22.4981	8.02592	10.0066	40.2705	0.528033	0.267764	0.597873	2.01009	3.048	0.57466	0.268044	0.148149	0.34938	0.921123	1.87879	20.5504	45.3294
ES	5	10	C. creticus L.		J. Gómez Navarro, A. Valdés Franzi	J. Gómez Navarro, A. Valdés Franzi	2018-04	39°12’01’’N	01°14’08’’W	mean	5.76001	0.609536	0.739984	7.10953	0.57908	0.169219	0.431974	7.09112	8.27139	0.502725	0.244369	0	0.236005	2.36789	3.35099	82.9342	171.515
										s.d.	7.90263	1.40726	1.75356	9.95673	0.288104	0.110924	0.283988	3.94007	4.52449	0.197533	0.160895	0	0.11341	1.13413	1.39741	11.2515	31.9253
IL – c	1	7	C. creticus L.		Millenium Seed Bank Kew Gardens, 0024642		2018-06	Israel		mean	0	0	0	0	0.552472	0	0	5.96468	6.51715	0.0862861	0.100071	0	0	0.779171	0.965528	56.4779	182.484
										s.d.	0	0	0	0	0.318024	0	0	2.05893	2.33915	0.110371	0.0990144	0	0	0.280315	0.435004	16.7117	53.1511
LB – c	1	8	C. creticus L.		Millenium Seed Bank Kew Gardens, 0129204		2018-06	Lebanon - Mt. Lebanon - Matn		mean	0	0	0	0	1.36425	0.136719	0.520884	7.48569	9.50755	0.264908	0.237745	0	0.0958132	0.684234	1.2827	55.0005	227.624
										s.d.	0	0	0	0	0.427793	0.120655	0.282453	1.30379	1.91559	0.0559467	0.0615812	0	0.0812966	0.122596	0.276625	21.6758	38.4595
JO – c	1	7	C. creticus L.		Millenium Seed Bank Kew Gardens, 0176460		2018-06	Jordan - Irbid		mean	0.89124	0	0	0.89124	0.568675	0.0440865	0.293419	6.87593	7.78211	0.217113	0.0845037	0	0.0660505	0.889789	1.25746	49.7067	167.887
										s.d.	2.358	0	0	2.358	0.253695	0.0752922	0.190409	1.68151	2.01024	0.115399	0.112403	0	0.0831065	0.213076	0.452129	13.8136	16.4177
IT – c	0	11	C. creticus L.		BotGarten Berlin-Dahlem, 484, IT-0-B-0750106		2018-06	Italy - Siena		mean	2.57736	0	0	2.57736	1.70837	0.237701	0.249228	11.5953	13.7906	0.339997	0.280291	0	0.0268139	1.62623	2.27333	81.0992	186.599
										s.d.	2.09252	0	0	2.09252	0.817229	0.126695	0.177353	2.82027	3.64935	0.109451	0.152016	0	0.056549	0.47504	0.693632	13.6382	34.1955
GR – c	1	10	C. creticus L.		BotGarten Berlin-Dahlem, 485, GR-0-B-2015908		2018-06	Greece		mean	2.21467	0.248319	0.2808	2.74379	1.43708	0.0874695	0.220514	8.8713	10.6164	0.449139	0.206272	0	0.0222156	0.996815	1.67444	37.6496	132.153
										s.d.	3.34831	0.785252	0.887966	4.67587	0.582489	0.119571	0.175934	2.43194	2.42283	0.207047	0.121138	0	0.070252	0.432026	0.538121	16.3353	19.2157
GR – c	2	10	C. creticus L.		BotGarten Berlin-Dahlem, 487, GR-0-B-2531084		2018-06	Greece - Peloponnese		mean	0.418874	0	0	0.418874	1.54242	0.15851	0.223224	8.76476	10.6889	0.367863	0.198531	0	0.0293773	1.33256	1.92834	34.7288	115.227
										s.d.	0.912848	0	0	0.912848	1.04728	0.187692	0.1932	2.0431	2.13863	0.139439	0.110365	0	0.0621045	0.384509	0.373939	19.5253	21.6284
GR – c	3	10	C. creticus L.	ssp. creticus	BotGarten Berlin-Dahlem, 488, GR-0-B-2292094		2018-06	Greece - Macedonia		mean	0	0	0	0	0.820772	0.0164609	0.121921	5.88844	6.84759	0.192615	0.14461	0	0	0.8425	1.17972	55.6276	120.09
										s.d.	0	0	0	0	0.495908	0.0520539	0.14004	1.4685	1.64116	0.0918905	0.119417	0	0	0.3066	0.382131	8.90769	36.3882
GR – c	4	10	C. creticus L.	ssp. creticus	BotGarten Berlin-Dahlem, 489, GR-0-B-2311511		2018-06	Greece - Peloponnese		mean	1.08726	0	0	1.08726	1.14943	0	0.187702	3.70188	5.03901	0.288668	0.208393	0	0	0.604121	1.10118	45.3756	57.1699
										s.d.	1.54321	0	0	1.54321	0.283313	0	0.115744	1.3992	1.47293	0.0954106	0.0437271	0	0	0.241743	0.252902	8.76661	28.6631
IT – c	0	11	C. creticus L.		BotGarten Berlin-Dahlem, 491, IT-0-B-1971186		2018-06	Italy - Tuscany, Grosseto		mean	1.54212	0.174643	0.199255	1.91602	0.9651	0.0373308	0.332034	8.38625	9.72072	0.224165	0.209663	0	0.10443	1.21915	1.75741	79.2462	188.189
										s.d.	2.05771	0.579224	0.660856	2.42125	0.40952	0.085984	0.239715	1.57467	1.92289	0.0460849	0.0585583	0	0.0883097	0.304935	0.36729	14.2064	31.3541
UA – c	1	10	creticus	ssp. eriocephalus	BotGarten Berlin-Dahlem, 492, UA-0-B-2890991		2018-06	Ukraine - Krim		mean	3.03179	0.21898	0.235705	3.48647	0.841735	0.0299519	0.105576	6.83575	7.81302	0.145263	0.143787	0	0	1.0484	1.33745	65.3915	144.639
										s.d.	2.97349	0.692476	0.745364	3.93022	0.347234	0.0947162	0.129054	1.96567	2.15157	0.105026	0.10777	0	0	0.24002	0.225621	13.7632	26.5963
ES	4	1	C. x canescens Sweet		J. Gómez Navarro, A. Valdés Franzi	J. Gómez Navarro, A. Valdés Franzi	2018-04	39°10’39’’N	01°13’10’’W	mean	0	0	0	0	0.439053	0.340987	0.561382	7.44285	8.78427	0.720246	0.355692	0.152349	0.234744	2.14557	3.6086	85.489	161.967
										s.d.
PT	2	11	C. albidus L.		J. Novak	J. Novak/B. Lukas	2017-03	37°08'34.12"N	7°39'43.67"W	mean	0	0	0	0	0.282745	0.176985	0.435242	5.76293	6.6579	0.440359	0.10655	0.0262424	0.102118	0.951469	1.62674	61.6059	179.9
										s.d.	0	0	0	0	0.295352	0.281254	0.665292	3.66982	4.67152	0.422541	0.113949	0.0870361	0.164477	0.653021	1.27939	37.0071	92.3106
PT	3	11	C. albidus L.		J. Novak	J. Novak/B. Lukas	2017-03	37°08'49.01"N	7°49'45.32"W	mean	2.72095	0	0	2.72095	0.478143	0.402715	0.624197	10.9324	12.4374	0.500675	0.245618	0.054056	0.144093	1.96333	2.90777	85.8567	224.246
										s.d.	2.98193	0	0	2.98193	0.375898	0.371634	0.465116	4.47531	4.81192	0.281319	0.123815	0.0970608	0.108043	0.854814	1.15264	30.9666	73.2982
PT	4	8	C. albidus L.		J. Novak	J. Novak/B. Lukas	2017-03	37°09'32.87"N	7°52'02.99"W	mean	0.232804	0	0	0.232804	0.6425	0.125725	0.40486	9.07718	10.2503	0.708567	0.233426	0	0.148214	1.83092	2.92113	45.9194	151.244
										s.d.	0.65847	0	0	0.65847	0.536748	0.16009	0.263739	3.91461	4.53468	0.801327	0.167115	0	0.136582	1.05127	2.01698	18.5475	46.451
FR	1	12	C. albidus L.		J. Novak	J. Novak/B. Lukas	2017-05	43°20'56.0''N	06°40'40"W	mean	0	0	0	0	1.0478	0.252608	0.660813	9.50113	11.4624	0.734253	0.30641	0.0492572	0.243051	1.57283	2.9058	26.4947	79.1542
										s.d.	0	0	0	0	0.379433	0.436772	0.445843	1.99679	2.7174	0.523263	0.132697	0.117304	0.136449	0.581385	0.939321	9.11831	28.7923
FR	2	14	C. albidus L.		J. Novak	J. Novak/B. Lukas	2017-05	43°38'31.0"N	07°02'46"W	mean	0.144407	0	0	0.144407	0.707008	0.182893	0.487946	9.54694	10.9248	0.503771	0.258478	0.0193967	0.212716	1.73037	2.72473	24.3368	93.6695
										s.d.	0.540321	0	0	0.540321	0.365974	0.407227	0.306338	3.64553	4.12004	0.308289	0.135514	0.0725756	0.114899	0.611149	0.899626	16.336	63.0205
ES	2	10	albidus		J. Gómez Navarro, A. Valdés Franzi	J. Gómez Navarro, A. Valdés Franzi	2018-04	39°06’38’’N	01°15’57’’W	mean	0.403284	0	0	0.403284	0.687867	0.201848	0.906006	6.33201	8.12773	0.835894	0.415279	0.0827665	0.665814	3.20202	5.20178	65.2738	136.748
										s.d.	1.27529	0	0	1.27529	0.566413	0.348147	0.664005	3.93308	5.30093	0.62406	0.312378	0.16593	0.612896	2.76725	4.06754	12.0172	23.0889
ES	6	10	albidus		J. Gómez Navarro, A. Valdés Franzi	J. Gómez Navarro, A. Valdés Franzi	2018-04	39°13’47’’N	01°8’56’’W	mean	0.357137	0	0	0.357137	0.508752	0.308648	0.73174	4.48577	6.03491	0.568718	0.333456	0.0747853	0.517139	1.78827	3.28237	71.6003	156.545
										s.d.	0.755712	0	0	0.755712	0.283599	0.223822	0.434252	2.0064	2.78346	0.420233	0.281535	0.0793238	0.522	1.59103	2.37551	14.12	20.5879
ES	7	10	albidus		J. Gómez Navarro, A. Valdés Franzi	J. Gómez Navarro, A. Valdés Franzi	2018-04	39°14’11’’N	01°7’59’’W	mean	0	0	0	0	0.349557	0.0989523	0.686533	3.87205	5.00709	0.54518	0.1802	0	0.345191	1.10691	2.17748	67.2131	138.179
										s.d.	0	0	0	0	0.130009	0.110802	0.377429	1.56503	1.91952	0.201733	0.106713	0	0.148083	0.418299	0.730461	10.4978	30.4885
ES – c	1	6	albidus		Millenium Seed Bank Kew Gardens, 0028961		2018-06	Spain		mean	0	0	0	0	0	0.0813286	0.0755696	4.64333	4.80022	0	0.0934581	0	0	0.800855	0.894313	46.9984	144.512
										s.d.	0	0	0	0	0	0.128301	0.119345	1.20127	1.36229	0	0.107481	0	0	0.214994	0.321157	15.4413	40.6248
ES – c	2	8	albidus		Millenium Seed Bank Kew Gardens, 0047726		2018-06	Spain		mean	0	0	0	0	0	0	0	3.27101	3.27101	0	0	0	0.0197274	2.34766	2.36739	47.4732	140.644
										s.d.	0	0	0	0	0	0	0	1.90457	1.90457	0	0	0	0.0557975	2.18001	2.23079	10.6832	22.2739
MO – c	1	9	albidus		Millenium Seed Bank Kew Gardens, 0105721		2018-06	Morocco - Chechaouen		mean	0	0	0	0	0.0183848	0.0411106	0	3.45683	3.51633	0.0383157	0.149701	0	0	1.01249	1.2005	56.8005	138.935
										s.d.	0	0	0	0	0.0551544	0.0816537	0	1.91946	1.94006	0.0767319	0.131575	0	0	0.414063	0.513643	11.7125	29.9047
IT – c	0	12	albidus		BotGarten Berlin-Dahlem, 482, IT-0-B-2420494		2018-06	Italy - Liguria		mean	0.482868	0	0	0.482868	0.493819	0.318099	0.0702713	8.00687	8.88906	0.233035	0.166661	0.0122579	0.0195852	1.30575	1.73729	74.689	160.68
										s.d.	1.25463	0	0	1.25463	0.458306	0.209426	0.137837	3.30224	3.81718	0.0736088	0.200363	0.0424625	0.0678453	0.752893	1.04629	17.0195	47.7575
FR – c	0	10	albidus		BotGarten Berlin-Dahlem, 483, FR-0-B-3260186		2018-06	France - Nice		mean	0.831487	0.212226	0.253703	1.29742	0.323094	0.167188	0.0803242	6.26812	6.83873	0.225821	0.0949723	0	0	0.876378	1.19717	61.4406	132.046
										s.d.	1.6371	0.671118	0.80228	3.04115	0.151089	0.293627	0.138919	2.93348	3.29647	0.149794	0.0873581	0	0	0.365536	0.542751	27.6616	74.3131
PT	6	12	C. crispus L.		J. Novak	J. Novak/B. Lukas	2017-03	37°04'17.28"N	8°51'25.31"W	mean	0	0	0	0	3.59311	0.250914	2.1867	4.27474	10.3055	0.143196	0.42272	0	0.361268	0.191172	1.11836	59.7169	166.859
										s.d.	0	0	0	0	1.19784	0.139305	0.792724	1.50156	3.1992	0.097898	0.132512	0	0.112699	0.0746982	0.311533	24.1717	36.3421
PT	7	10	C. crispus L.		J. Novak	J. Novak/B. Lukas	2017-03	38°47'49.25"N	9°18'43.80"W	mean	0	0	0	0	3.04489	0.175893	2.04347	2.46592	7.73017	0.165125	0.394787	0	0.350822	0.0855348	0.996269	95.1726	252.056
										s.d.	0	0	0	0	0.902863	0.103099	0.598962	0.921255	2.04181	0.159473	0.145004	0	0.108539	0.0929655	0.408525	25.7876	49.2351
PT	1	8	C. ladanifer L.		J. Novak	J. Novak/B. Lukas	2017-03	37°12'37.33"N	8°16'14.03"W	mean	54.0518	11.3235	12.151	77.5263	0	0	0	0	0	0	0	0	0	0	0	112.161	302.447
										s.d.	23.0157	2.65625	3.03054	25.937	0	0	0	0	0	0	0	0	0	0	0	31.356	76.0011
PT	1	2	C. monspeliensis L.		J. Novak	J. Novak/B. Lukas	2017-03	37°12'37.33"N	8°16'14.03"W	mean	14.4	0	0	14.4	0.677564	0.100786	0.144351	0.361977	1.28468	0	0	0	0	0.0701719	0.0701719	76.9597	266.424
										s.d.	1.61424	0	0	1.61424	0.156349	0.142534	0.204143	0.214354	0.432312	0	0	0	0	0.0992381	0.0992381	40.1406	93.8663
PT	4	9	C. monspeliensis L.		J. Novak	J. Novak/B. Lukas	2017-03	37°09'32.87"N	7°52'02.99"W	mean	30.7912	0	0	30.7912	2.22048	0.524737	1.2066	0.70709	4.65891	0	0.236972	0	0.106985	0.102278	0.446236	54.6774	188.961
										s.d.	23.8747	0	0	23.8747	0.923066	0.361623	0.453376	0.420978	1.30586	0	0.105069	0	0.110325	0.124403	0.188335	18.0134	74.9556
FR	1	18	C. monspeliensis L.		J. Novak	J. Novak/B. Lukas	2017-05	43°20'56.0''N	06°40'40"W	mean	58.1993	0	0	58.1993	1.706	0.33167	1.14202	1.13903	4.31872	0	0.331592	0	0.294736	0.308607	0.934935	24.0117	110.772
										s.d.	17.6348	0	0	17.6348	0.379354	0.267806	0.346626	0.446161	0.841999	0	0.0990309	0	0.125014	0.0871277	0.251231	12.9639	68.2436
IT	5	12	C. monspeliensis L.		C. Schmiderer	C. Schmiderer/B. Lukas	2018-04	41°41'47.54"N	16°01'00.40"E	mean	64.4824	0.334097	0.538015	65.3545	4.02206	0.835013	2.56765	2.05827	9.48299	0	0.562098	0.0496217	0.509605	0.421377	1.5427	98.1134	243.877
										s.d.	16.5425	0.780386	1.0066	16.8234	0.88185	0.472411	1.08013	0.793246	2.28752	0	0.112425	0.0739692	0.22757	0.135937	0.410301	7.03015	19.5344
IT	8	12	C. monspeliensis L.		C. Schmiderer	C. Schmiderer/B. Lukas	2018-04	40°37'49.75"N	17°18'54.74"E	mean	101.229	0.245501	1.24738	102.722	3.46019	0.524476	2.38902	1.88557	8.25926	0	0.540537	0.0613979	0.495179	0.347034	1.44415	70.6096	211.694
										s.d.	47.1585	0.85044	1.40571	46.7767	1.11659	0.423914	1.2303	0.917382	2.95888	0	0.20297	0.0921788	0.235011	0.232307	0.613076	30.5328	30.2649
IT	15	12	C. monspeliensis L.		C. Schmiderer	C. Schmiderer/B. Lukas	2018-04	44° 3'52.59"N	09°49'08.44"E	mean	40.3885	0	14.5525	54.9411	1.90576	0.531366	1.09763	1.81958	5.35434	0	0.209486	0	0.160916	0.316632	0.687034	64.9623	152.718
										s.d.	19.461	0	6.84202	23.8637	0.334156	0.269605	0.272718	1.43662	1.74268	0	0.115303	0	0.127857	0.320164	0.424883	24.3194	54.5004
HR	6	12	C. monspeliensis L.		C. Schmiderer	C. Schmiderer/B. Lukas	2018-04	44°59'44.79"N	13°46'22.51"E	mean	51.7478	0.151851	0.156805	52.0564	1.85421	0.73009	1.21212	1.633	5.42941	0	0.476369	0.0573435	0.373981	0.455769	1.36346	73.0233	167.995
										s.d.	12.8606	0.526026	0.543188	12.917	0.448371	0.145263	0.595763	0.585107	1.39977	0	0.113913	0.0716744	0.181779	0.139213	0.354775	6.27529	18.1868
HR	25	12	C. monspeliensis L.		C. Schmiderer	C. Schmiderer/B. Lukas	2018-04	43°18'50.57"N	16°27'14.04"E	mean	72.1012	2.24563	3.31921	77.6661	1.83632	0.464622	0.944062	0.805197	4.0502	0	0.43279	0.0362778	0.251136	0.201704	0.921907	75.4478	162.094
										s.d.	42.1129	5.79744	7.02372	53.523	0.478592	0.465223	0.45463	0.467273	0.776971	0	0.136465	0.0658866	0.216977	0.13994	0.325412	17.4303	36.2679
CY	11	5	C. parviflorus Lam.		C. Schmiderer	C. Schmiderer/B. Lukas	2017-04	34°43'29.1''N	32°36'40.7''E	mean	40.9796	0.267278	0.420105	41.1394	1.65906	0.523689	1.16201	1.09516	4.00383	0	0.289107	0.0398288	0.270787	0.264197	0.791761	69.2052	149.137
										s.d.	19.6473	0.353815	0.593215	19.924	1.42263	0.245571	0.887413	0.728728	3.55041	0	0.216223	0.0397362	0.170265	0.168314	0.628287	11.6994	34.0222
CY	12	8	C. parviflorus Lam.		C. Schmiderer	C. Schmiderer/B. Lukas	2017-04	34°44'20.1''N	32°38'52.3''E	mean	47.9033	8.98738	11.8019	68.6925	0.707562	0.0858027	0.319818	0.0267422	1.13992	0	0.942445	0.237821	0.50459	0	1.68486	72.4403	219.902
										s.d.	60.0582	16.4698	24.8526	101.052	0.966453	0.0933785	0.286102	0	1.33392	0	0.981224	0.125976	0.544824	0	1.62051	23.4418	129.585
CY	17	5	C. parviflorus Lam.		C. Schmiderer	C. Schmiderer/B. Lukas	2017-04	34°44'34.9''N	33°00'41.6''E	mean	39.1042	3.79743	3.67114	46.5727	0.1627	0	0.11563	0	0.278331	0	0.316973	0.237519	0.0285062	0	0.582998	54.0165	146.822
										s.d.	17.9399	1.61858	2.45725	20.2361	0.154871	0	0.106415	0	0.215313	0	0.196705	0.11417	0.0637417	0	0.240771	7.98506	20.9261
CY	18	11	C. parviflorus Lam.		C. Schmiderer	C. Schmiderer/B. Lukas	2017-04	34°42'26.3''N	32°53'31.1''E	mean	35.7729	4.32173	4.84489	44.9395	0.217406	0	0.123864	0	0.34127	0.0284168	0.332319	0.180753	0.0262593	0	0.567748	40.6668	162.357
										s.d.	15.5922	2.54286	2.91499	20.4986	0.207389	0	0.111597	0	0.275236	0.063827	0.167256	0.0814093	0.0585528	0	0.25876	12.4659	63.1791
CY	24	5	C. parviflorus Lam.		C. Schmiderer	C. Schmiderer/B. Lukas	2017-04	34°44'28.2''N	33°22'51.3''E	mean	81.2819	10.2266	10.7183	102.227	0	0	0	0	0	0.0560472	0.388715	0.084456	0.053543	0	0.582762	40.0843	211.509
										s.d.	21.3235	5.41051	5.31913	31.7414	0	0	0	0	0	0.076754	0.188427	0.11582	0.0734298	0	0.390335	23.5693	75.0461
CY	28	1	C. parviflorus Lam.		C. Schmiderer	C. Schmiderer/B. Lukas	2017-04	34°44'32.5''N	33°20'45.2''E	mean	90.2264	7.16024	7.53541	104.922	0.178416	0	0	0	0.178416	0.189673	0.236178	0	0	0	0.425851	36.0707	157.808
										s.d.
CY	29	9	C. parviflorus Lam.		C. Schmiderer	C. Schmiderer/B. Lukas	2017-04	34°48'42.0''N	33°19'03.1''E	mean	92.6645	9.98649	10.2049	112.856	0.155967	0	0.0790985	0	0.235065	0.0930096	0.426249	0.0808398	0.0862179	0	0.686316	78.1155	211.698
										s.d.	64.2495	7.96252	8.57436	76.327	0.0944426	0	0.094249	0	0.160676	0.124536	0.110701	0.0975227	0.0818968	0	0.258369	30.7873	105.769
CY	30	4	C. parviflorus Lam.		C. Schmiderer	C. Schmiderer/B. Lukas	2017-04	34°50'59.3''N	33°19'37.3''E	mean	35.5613	5.15344	5.29233	46.0071	0.396055	0	0.37368	0	0.769735	0.0848998	0.59102	0.445568	0.126603	0	1.24809	21.3436	55.6269
										s.d.	13.6978	2.59744	3.15589	19.065	0.230463	0	0.164031	0	0.388728	0.102889	0.116391	0.15454	0.0870072	0	0.296764	8.07877	18.157
AL	5	12	C. salvifolius		J. Novak	J. Novak/B. Lukas	2016-10	41°19'26.3"N	19°26'07.4"E	mean	31.779	0.147482	0.465967	32.3925	0.308787	0.047275	0.0987141	0	0.454776	0	0.361294	0.0404219	0.196633	0	0.598349	70.4554	174.911
										s.d.	19.8919	0.510894	0.846482	20.2826	0.256059	0.0883813	0.153077	0	0.449486	0	0.320851	0.0738196	0.254696	0	0.589118	48.8897	100.406
PT	3	6	C. salviifolius L.		J. Novak	J. Novak/B. Lukas	2017-03	37°08'49.01"N	7°49'45.32"W	mean	82.604	6.41831	7.81327	96.8356	3.1212	0.668518	1.82052	0.551361	6.1616	0.0263202	3.26412	0.57213	3.14513	0	7.00769	184.918	463.028
										s.d.	44.3316	4.50389	3.90555	51.6134	1.42302	0.341357	0.701712	0.32594	2.72731	0.064471	1.54804	0.318675	1.08384	0	2.9328	45.1123	77.4108
PT	5	8	C. salviifolius L.		J. Novak	J. Novak/B. Lukas	2017-03	37°06'58.11"N	8°57'13.17"W	mean	153.78	15.9011	19.782	189.463	1.36377	0.21533	0.577499	0.287855	2.44445	0	2.12975	0.228403	1.23792	0	3.59607	100.51	270.736
										s.d.	50.0647	9.25313	6.69494	61.8512	0.501142	0.106735	0.306429	0.0841665	0.795684	0	0.668815	0.103128	0.6728	0	1.17495	32.2251	63.9755
PT	6	8	C. salviifolius L.		J. Novak	J. Novak/B. Lukas	2017-03	37°04'17.28"N	8°51'25.31"W	mean	107.79	4.29493	14.147	126.232	2.8942	0.428633	1.43497	0.265938	5.02374	0	3.14423	0.425311	2.2041	0	5.77364	214.013	340.132
										s.d.	38.5948	10.1574	8.68132	50.6043	0.989474	0.253714	0.397771	0.166924	1.51144	0	1.52087	0.316859	0.975281	0	2.71823	64.3673	51.0994
CY	12	1	C. salviifolius L.		C. Schmiderer	C. Schmiderer/B. Lukas	2017-04	34°44'20.1''N	32°38'52.3''E	mean	33.4306	8.99003	8.92292	51.3435	1.98061	0.50811	1.18362	0.24068	3.91302	0	3.23764	0.907802	2.81651	0	6.96196	74.1155	504.567
										s.d.
CY	13	1	C. salviifolius L.		C. Schmiderer	C. Schmiderer/B. Lukas	2017-04	-	-	mean	125.381	33.4247	38.5484	197.354	3.12049	0.320072	1.47424	0.391732	5.30653	0.318776	2.76368	0.517511	2.161	0	5.76096	75.1968	268.926
										s.d.
CY	14	1	C. salviifolius L.		C. Schmiderer	C. Schmiderer/B. Lukas	2017-04	34°50'08.3''N	32°54'27.0''E	mean	78.0318	8.58289	10.4945	97.1092	2.4253	0.417762	1.01597	0.310885	4.16992	0	2.58407	0.788122	1.27873	0	4.65093	123.879	302.768
										s.d.
CY	16	1	C. salviifolius L.		C. Schmiderer	C. Schmiderer/B. Lukas	2017-04	34°48'09.0''N	33°00'08.4''E	mean	118.94	13.3357	12.4241	144.7	1.4514	0	1.18809	0	2.63949	0.167312	1.0996	0.182966	1.68643	0	3.13631	115.821	276.145
										s.d.
CY	19	1	C. salviifolius L.		C. Schmiderer	C. Schmiderer/B. Lukas	2017-04	34°49'57.5''N	32°51'01.5''E	mean	99.9221	17.7464	23.1088	140.777	3.16729	0.258764	0.99911	0.325583	4.75075	0.201983	4.24615	0.703653	1.87595	0	7.02774	61.2078	234.613
										s.d.
CY	23	1	C. salviifolius L.		C. Schmiderer	C. Schmiderer/B. Lukas	2017-04	34°47'35.0''N	33°13'35.4''E	mean	71.1419	14.7192	15.3363	101.197	3.92042	0.343057	1.48446	0.543728	6.29166	0	2.07443	0.409931	0.844566	0	3.32892	66.5295	83.4019
										s.d.
CY	29	2	C. salviifolius L.		C. Schmiderer	C. Schmiderer/B. Lukas	2017-04	34°48'42.0''N	33°19'03.1''E	mean	156.726	25.9401	31.7766	214.442	2.29482	0.12406	1.10564	0.332457	3.85698	0.0758566	1.99055	0.431726	1.74416	0	4.2423	68.055	307.32
										s.d.	62.845	12.6905	17.8566	93.3921	1.07182	0.175448	0.327399	0.0278514	1.60252	0.107277	0.0226953	0.0644249	0.13322	0	0.0676723	21.7224	91.6835
FR	1	3	C. salviifolius L.		J. Novak	J. Novak/B. Lukas	2017-05	43°20'56.0''N	06°40'40"W	mean	230.907	29.2414	35.6615	295.81	1.79063	0.357944	1.32064	0	3.46921	0	1.49849	0.137192	2.32237	0	3.95805	94.5214	378.009
										s.d.	41.3665	7.85537	8.71753	57.7592	0.410118	0.0752098	0.257463	0	0.681009	0	0.315746	0.119468	0.406903	0	0.742386	#N/A	27.8686
IT	3	8	C. salviifolius L.		J. Novak	J. Novak/B. Lukas	2017-05	44°20'42.0"N	09°27'09"E	mean	108.311	12.9479	16.0108	137.27	1.72709	0.296317	1.13347	0.224889	3.38176	0	1.99939	0.363416	2.50767	0	4.87048	83.2518	224.656
										s.d.	31.4845	6.43127	8.35476	43.5758	1.05277	0.208539	0.646275	0.0450466	1.88833	0	1.012	0.358698	1.19781	0	2.50566	42.3554	104.595
IT	5	8	C. salviifolius L.		J. Novak	J. Novak/B. Lukas	2017-05	43°24'23.0"N	10°29'33"E	mean	107.026	12.0632	15.314	134.403	1.30934	0.223296	0.900465	0.204948	2.63805	0	1.07314	0.20043	1.32053	0	2.59409	63.5358	214.217
										s.d.	33.298	5.71431	5.57919	39.9622	0.198882	0.102962	0.186305	0.153879	0.589691	0	0.343148	0.103146	0.497782	0	0.873878	25.5842	37.3277
IT	4	12	C. salviifolius L.		C. Schmiderer	C. Schmiderer/B. Lukas	2018-04	41°54'47.99"N	15°19'44.29"E	mean	192.686	22.4698	27.9281	243.084	3.31339	0.51104	1.81719	0.322111	5.96373	0.393707	4.13906	0.612459	4.39053	0.0115208	9.54727	129.843	311.412
										s.d.	67.3667	11.5177	12.4427	79.2906	1.33582	0.324636	0.624487	0.194784	2.07189	1.30552	1.91231	0.372125	1.14968	0.0399093	2.6782	18.388	49.1163
IT	9	9	C. salviifolius L.		C. Schmiderer	C. Schmiderer/B. Lukas	2018-04	40°38'45.03"N	17°18'57.01"E	mean	208.397	22.8888	29.1497	260.435	2.75016	0.46893	1.22855	0.718357	5.166	0.0542211	5.60981	1.08008	3.20893	0	9.95305	106.686	262.881
										s.d.	48.9563	9.35153	10.0211	60.2498	0.814399	0.269332	0.693178	0.258749	1.54908	0.0833901	1.2864	0.520845	1.77137	0	2.86051	14.5465	44.3392
HR	2	12	C. salviifolius L.		C. Schmiderer	C. Schmiderer/B. Lukas	2018-04	45°03'54.15"N	13°41'12.98"E	mean	121.661	17.3161	22.3659	161.343	2.34335	0.401907	1.66917	0.346182	4.7606	0.0405608	2.98014	0.535791	3.3236	0	6.8801	105.026	232.234
										s.d.	65.9192	8.00232	10.5921	82.3868	0.919376	0.196476	0.68291	0.193061	1.92077	0.0735325	1.2872	0.29899	1.25595	0	2.80329	15.5039	38.9254
HR	4	8	C. salviifolius L.		C. Schmiderer	C. Schmiderer/B. Lukas	2018-04	45°09'06.77"N	13°37'05.06"E	mean	96.095	13.0836	16.2795	125.458	1.97252	0.277533	1.39283	0.255118	3.898	0.0163131	2.09034	0.364709	2.46404	0	4.9354	100.723	221.861
										s.d.	53.7177	10.1269	14.464	74.5985	0.380305	0.0739797	0.29939	0.124007	0.779199	0.0461403	1.07845	0.21329	1.10995	0	2.36741	21.0401	50.9624
HR	7	12	C. salviifolius L.		C. Schmiderer	C. Schmiderer/B. Lukas	2018-04	44°59'44.79"N	13°46'22.51"E	mean	96.0138	21.8351	26.5905	144.439	1.65675	0.345982	1.12872	0.274528	3.40598	0	2.55437	0.580874	2.75475	0	5.89	106.555	225.994
										s.d.	28.1685	9.12148	11.6803	43.8667	0.335167	0.130368	0.272206	0.128623	0.700518	0	0.674242	0.241448	0.756449	0	1.5037	16.8184	26.9012
HR	18	12	C. salviifolius L.		C. Schmiderer	C. Schmiderer/B. Lukas	2018-04	43°20'45.38"N	16°58'11.46"E	mean	107.555	20.4854	26.939	154.979	1.95443	0.403372	1.01523	0.550637	3.92367	0	2.26557	0.33883	1.93148	0	4.53588	86.965	239.357
										s.d.	40.6847	12.4211	14.8684	64.6258	0.876755	0.17637	0.559228	0.224141	1.70774	0	0.803423	0.112709	0.97125	0	1.74179	15.574	46.965
HR	20	12	C. salviifolius L.		C. Schmiderer	C. Schmiderer/B. Lukas	2018-04	43°10'38.00"N	17°10'43.66"E	mean	155.451	10.8388	22.88	189.17	2.3735	0.35199	0.916658	0.445353	4.0875	0.219904	2.66866	0.311717	1.64812	0.0129069	4.86131	119.427	303.343
										s.d.	54.2126	11.5292	10.673	60.5061	1.01753	0.135914	0.373368	0.216405	1.45323	0.76177	0.736586	0.0792539	0.739202	0.0447108	1.2279	16.7378	46.0094
HR	22	12	C. salviifolius L.		C. Schmiderer	C. Schmiderer/B. Lukas	2018-04	43°17'18.12"N	16°51'52.05"E	mean	154.416	22.2388	28.6043	205.259	3.26654	0.513745	1.40707	0.418285	5.60564	0.257085	3.34969	0.422115	2.40269	0.0253305	6.45692	108.781	280.054
										s.d.	50.0834	9.28478	9.20317	62.8381	0.995722	0.240363	0.698573	0.169948	1.73554	0.76611	1.26351	0.167767	1.26938	0.0602963	2.37879	11.7057	29.5966
Identification literature:
Albania	[G. Pils (2016) Illustrated Flora of Albania. Gerhard Pils-Verlag, p 80. Two subspecies (Cistus creticus subsp. creticus and C. creticus ssp. eriocephalus (= C. incanus auct.)) were defined.]
Cyprus	[R. D. Meikle (1977) Flora of Cyprus, Volume 1. The Bentham-Moxon Trust, Royal Botanic Gardens, Kew, pp.182-187. Cistus creticus L. was used as the specific name, two infra-specific taxa, C. creticus var. creticus and C. creticus var. tauricus (Presl.) Dunal were defined]
Italy	[P. Zangheri (1976) Flora Italica. Cedam, pp. 404-406. Cistus incanus L. was used as the specific name; three subspecies, subsp. creticus (L.) Heywood, subsp. incanus (= C. villosus auct.) and subsp. corsicus (Loisel.) Heywood were described]
	Further literature:
	[A. Fiori (1923-1925) Nuova Flora Analitica D'Italia. Firenze, pp. 535-538. Cistus incanus L. was used as the specific name; five infra-specific taxa were described: incanus, villosus L., corsicus Lois., creticus L. and garganicus Ten.]
	[http://luirig.altervista.org/flora/taxa/index1.php?scientific-name=cistus+creticus]
Croatia	[T. Nikolić (2005) Flora Croatica database: https://hirc.botanic.hr/fcd/DetaljiFrame.aspx?IdVrste=12419&taxon=Cistus+incanus+L. Cistus incanus L. was used as the specific name, three subspecies, subsp. corsicus (Loisel.) Heywood, subsp. creticus (L.) Heywood and subsp. incanus were defined.]
	[R. Domac (1994) Flora Hrvatske, Zagreb, p. 132. Both, C. villosus L. and C. creticus L. (two specific names that were used as synonyms elsewhere) were described here as species.]
Portugal	[S. Castroviejo, C. Aedo, C. Cirujano, M. Laínz, P. Montserrat, R. Morales, F. Muñoz Garmendia, C. Navarro, J. Paiva, C. Sorano (eds.) - Flora Iberica. Plantas vasculares de la Península Ibérica e Islas Baleares. Vol. III. Real Jardín Botánico, C.S.I.C., Madrid, 1993, pp. 319-337.]
	[J. do Amaral Franco ( 1971) Nova Flora de Portugal, Cambridge University Press, Lisboa, pp. 459-461.]
	[Flora.on - online flora of Portugal: https://flora-on.pt/#/1Cistus+albidus]
France	[M. Guinochet, R. de Vilmorin (1982) Flore de France, Fascicule 4, Éditions du centre national de la recherche scientifique, Paris, pp. 1222-1224.]
Spain	[S. Castroviejo, C. Aedo, C. Cirujano, M. Laínz, P. Montserrat, R. Morales, F. Muñoz Garmendia, C. Navarro, J. Paiva, C. Sorano (eds.) - Flora Iberica. Plantas vasculares de la Península Ibérica e Islas Baleares. Vol. III. Real Jardín Botánico, C.S.I.C., Madrid, 1993, pp. 319-337.]

## Sheet: Species, mean values, s.d.
Table S1 (sheet 2): Species minimum values, maximum values, mean values and standard deviations of main components, total phenolics and antioxidant activity.
Species		Peaks 1+2 (punicalagin isomers 1+2; mg/g dw)	Peak 3 (punicalagin gallate 1; mg/g dw)	Peak 4 (punicalagin-gallate 2; mg/g dw)	Sum punicalagin derivatives (mg/g dw)	Peak 5 (M-3-O-galactoside; mg/g dw)	Peak 6 (M-3-O-glucoside; mg/g dw)	Peak 7 (M-O-xyloside; mg/g dw)	Peak 8 (M-3-O-rhamnoside; mg/g dw)	Sum myricetin-glycosides mg/g dw)	Peak 9 (Q-3-O-rutinoside; mg/g dw)	Peak 10 (Q-3-O-galactoside; mg/g dw)	Peak 11 (Q-3-O-glucoside; mg/g dw)	Peak 12 (Q-O-xyloside or Q-3-O-arabinoside; mg/g dw)	Peak 13 (Q-3-O-rhamnoside; mg/g dw)	Sum quercetin-glycosides (mg/g dw)	Total phenolics (mg cae/g dw)	DPPH (mg te/g dw)
all samples	n	1167	1167	1167	1167	1167	1167	1167	1167	1167	1167	1167	1167	1167	1167	1167	1155	1156
	Minimum	0	0	0	0	0	0	0	0	0	0	0	0	0	0	0	0	0
	Maximum	298.9	49.5	73.5	361.5	10.2	1.9	5.7	22.6	35.6	4.9	7.4	1.9	7.5	8.5	15.8	1949.6	552.7
	Mean value	32.3657	4.40711	5.57918	42.3518	2.12751	0.282776	0.926307	5.88526	9.21808	0.569494	0.771722	0.0937446	0.55527	1.03308	3.02691	76.2779	180.226
	s.d.	49.2524	7.33539	9.01144	62.6341	1.62869	0.269781	0.820494	4.25424	5.41688	0.660704	0.99802	0.201675	0.896498	0.934237	2.24544	103.823	75.3481
C. creticus	n	703	703	703	703	703	703	703	703	703	703	703	703	703	703	703	699	700
	Minimum	0	0	0	0	0	0	0	0.9	2.3	0	0	0	0	0	0.5	0	0
	Maximum	104.9	37.9	34.6	158.9	10.2	1.9	5.5	22.6	35.6	4.9	3.5	0.6	3.2	4.8	12.9	287.3	552.7
	Mean value	13.4933	3.29758	3.60825	20.3977	2.52987	0.281223	0.938976	8.06486	11.8094	0.837269	0.562162	0.0381223	0.335846	1.36174	3.13898	66.5601	169.52
	s.d.	15.1094	4.57137	4.84144	23.4206	1.68139	0.235558	0.811748	3.13829	4.65852	0.661974	0.434799	0.086712	0.348126	0.746712	1.75835	25.8555	62.6197
C. albidus	n	131	131	131	131	131	131	131	131	131	131	131	131	131	131	131	128	128
	Minimum	0	0	0	0	0	0	0	0.2	0.2	0	0	0	0	0	0	3.5	0
	Maximum	9	2.1	2.5	9.7	1.9	1.5	2.4	17.8	19.7	2.5	1.1	0.5	2.2	8.5	13.8	140.9	409.5
	Mean value	0.423664	0.0160305	0.019084	0.458779	0.465649	0.196183	0.417557	6.8313	7.90916	0.430534	0.203817	0.0259542	0.19542	1.58626	2.44962	56.0508	142.148
	s.d.	1.32531	0.183478	0.218426	1.49963	0.436379	0.294149	0.472551	3.86396	4.54559	0.446851	0.192316	0.0790207	0.307312	1.28893	1.92699	26.3577	61.1715
C. crispus	n	22	22	22	22	22	22	22	22	22	22	22	22	22	22	22	22	22
	Minimum	0	0	0	0	2	0	0.9	1.3	5.6	0	0.3	0	0.2	0	0.5	40.8	125.8
	Maximum	0	0	0	0	6.3	0.6	4.3	7.1	18.2	0.5	0.7	0	0.6	0.3	1.7	154.4	372.4
	Mean value	0	0	0	0	3.35455	0.218182	2.11818	3.45455	9.13182	0.154545	0.413636	0	0.354545	0.15	1.05455	75.8364	205.577
	s.d.	0	0	0	0	1.07647	0.136753	0.704838	1.54849	2.98813	0.129935	0.142413	0	0.11434	0.105785	0.355538	30.287	60.1279
C. ladanifer	n	8	8	8	8	8	8	8	8	8	8	8	8	8	8	8	8	8
	Minimum	38.6	6.9	6.3	58.3	0	0	0	0	0	0	0	0	0	0	0	74.6	193.6
	Maximum	102.8	14.7	16.2	130.5	0	0	0	0	0	0	0	0	0	0	0	168.2	408.1
	Mean value	54.0625	11.325	12.15	77.5375	0	0	0	0	0	0	0	0	0	0	0	112.162	302.462
	s.d.	23.0049	2.66284	3.05427	25.9171	0	0	0	0	0	0	0	0	0	0	0	31.3635	75.9931
C. monspeliensis	n	89	89	89	89	89	89	89	89	89	89	89	89	89	89	89	87	87
	Minimum	4.5	0	0	4.5	0	0	0	0	1	0	0	0	0	0	0	8.2	25.8
	Maximum	189.5	20.4	25.2	234	5.5	1.7	5.7	5.9	13.8	0	1	0.2	1	1.2	2.7	118.7	332.8
	Mean value	59.7	0.401124	2.67191	62.7719	2.35056	0.534831	1.46404	1.40674	5.75955	0	0.394382	0.0258427	0.307865	0.305618	1.04157	64.1989	174.572
	s.d.	34.1359	2.22626	5.98741	36.1338	1.10486	0.384087	0.932524	0.904634	2.63317	0	0.187301	0.0594063	0.224228	0.206903	0.535301	29.1221	64.4946
C. parviflorus	n	48	48	48	48	48	48	48	48	48	48	48	48	48	48	48	48	47
	Minimum	16	0	0	20.4	0	0	0	0	0	0	0	0	0	0	0.2	11.6	34
	Maximum	206.4	49.5	73.5	318.7	2.9	0.3	0.9	0	4.1	0.3	3.1	1.4	1.6	0	5	120.4	491
	Mean value	60.7146	7.54375	8.4	76.6687	0.233333	0.00625	0.145833	0	0.385417	0.0458333	0.447917	0.214583	0.0895833	0	0.795833	55.5417	168.538
	s.d.	44.9029	8.43914	11.3251	61.097	0.427428	0.0433013	0.180965	0	0.619193	0.0824062	0.427755	0.237889	0.238113	0	0.742325	26.3559	88.0394
C. salviifolius	n	150	150	150	150	150	150	150	150	150	150	150	150	150	150	150	147	148
	Minimum	5.1	0	0	5.1	0	0	0	0	0	0	0	0	0	0	0	12.2	27.9
	Maximum	298.9	49.1	63.2	361.5	5.3	1.2	3	1	9.8	4.5	7.4	1.9	7.5	0.2	15.8	288.8	528.9
	Mean value	125.355	15.5387	20.734	161.631	2.17667	0.357333	1.172	0.338667	4.04	0.084	2.65333	0.432667	2.30867	0.004	5.48333	107.845	264.21
	s.d.	64.84	11.367	12.9068	82.4631	1.17069	0.233545	0.653347	0.240466	2.05789	0.476153	1.5857	0.334884	1.41117	0.0255936	3.09406	44.5977	83.0617
