# Supplementary material for: Polyphenol Diversity and Antioxidant Activity of European Cistus creticus L. (Cistaceae) Compared to Six Further, Partly Sympatric Cistus Species
Source: Plants (Basel). 2021 Mar 24;10(4):615. doi: 10.3390/plants10040615 (PMC8063833; doi:10.3390/plants10040615)
Supplement: Supplementary file 1 [file plants-10-00615-s001.zip › supplementary plants-1150493/TableS2.xlsx]

## Sheet: Tabelle1
Table S2: Statistical correlation between total phenolics (mg cae/g dw), antioxidant activity (mg te/g dw) and sums of ellagitannins, myricetin- and quercetin-glycosides (mg/g dw).
	Total phenolics (mg cae/g dw)	DPPH (mg te/g dw)	Sum ellagitannins (mg/g dw)	Sum myricetin-glycosides (mg/g dw)	Sum quercetin-glycosides (mg/g dw)
Total phenolics (mg cae/g dw)	1	0.773301	0.434822	-0.0272714	0.337032
DPPH (mg te/g dw)	0.773301	1	0.465593	-0.05015	0.270424
Sum ellagitannins (mg/g dw)	0.434822	0.465593	1	-0.31853	0.39845
Sum myricetin-glycosides (mg/g dw)	-0.0272714	-0.05015	-0.31853	1	0.416715
Sum quercetin-glycosides (mg/g dw)	0.337032	0.270424	0.39845	0.416715	1
